# Supplementary material for: Development of Cross-Reactive Live Attenuated Influenza Vaccine Candidates against Both Lineages of Influenza B Virus
Source: Vaccines (Basel). 2024 Jan 18;12(1):95. doi: 10.3390/vaccines12010095 (PMC10821225; doi:10.3390/vaccines12010095)
Supplement: Supplementary file 1 [file vaccines-12-00095-s001.zip]

Archive with 1 entries (1 files):
- vaccines-2784063-supplementary.pdf
